# Supplementary material for: Bayesian Sensitivity Analysis of a Cardiac Cell Model Using a Gaussian Process Emulator
Source: PLoS One. 2015 Jun 26;10(6):e0130252. doi: 10.1371/journal.pone.0130252 (PMC4482712; doi:10.1371/journal.pone.0130252)
Supplement: S1 Data — Design data used to fit the emulators. Data file in comma separated value format with 200 rows, each representing one simulator run. The first 6 columns are the inputs (parameters) in normalised units, and the subsequent columns are the eight outputs. (CSV) [file pone.0130252.s002.csv]

G Na	G si	G K	G K1	G Kp	G b	dVdt max (mV/ms)	Vm max (mV)	Dome V (mV)	APD90 (ms)	Rest v (mV)	APD50 (ms)	APDr slope	Min DI (ms)
0.7904	0.0418	0.4229	0.4094	0.1713	0.7285	452.7492	50.3571	4.2551	291.3626	-83.9502	260.5773	1.7565	5.4296
0.1920	0.5451	0.4452	0.3482	0.3508	0.1149	374.5173	43.2896	15.7740	402.1082	-84.6898	357.4534	1.2467	5.5702
0.1215	0.9418	0.9214	0.9766	0.4037	0.4245	364.2316	41.0208	16.1738	374.7529	-85.0699	337.2161	1.3231	7.7394
0.7963	0.2920	0.3471	0.7181	0.8324	0.5060	454.8471	49.1527	7.8388	340.5628	-84.7745	310.2288	1.3621	4.5641
0.6331	0.7755	0.1023	0.4257	0.8178	0.5164	433.3160	48.5830	13.0045	445.3492	-84.1421	397.8044	1.1291	5.4413
0.0337	0.5921	0.2065	0.1185	0.4183	0.8661	347.6270	42.4714	9.5087	389.1394	-82.8193	339.0936	0.9466	4.6369
0.9348	0.7683	0.6650	0.7393	0.3358	0.6819	471.1707	50.6137	12.7835	363.8939	-84.4590	326.4375	1.1969	6.4900
0.5126	0.7702	0.8161	0.6616	0.9251	0.8059	417.3048	46.8788	9.6453	349.8324	-84.1605	313.6825	1.3808	6.8766
0.5468	0.0378	0.9404	0.1040	0.7019	0.5298	421.0976	48.6739	3.9367	282.3667	-83.5547	248.5335	1.9809	5.5879
0.5986	0.2670	0.1950	0.1407	0.6941	0.9480	425.9315	49.5140	4.3677	333.0171	-82.8261	294.2255	1.2100	5.8710
0.7624	0.6364	0.7259	0.9662	0.9494	0.0438	452.0023	47.8426	14.3106	379.1847	-85.5834	346.1938	1.3395	4.8558
0.8388	0.4816	0.5562	0.5229	0.4821	0.5376	459.4537	50.2236	10.5180	351.1617	-84.3682	314.5101	1.3222	5.4720
0.3535	0.9789	0.3600	0.0350	0.7734	0.2706	395.4453	46.5599	16.6725	476.0620	-83.5434	411.1990	1.0176	6.8136
0.0967	0.7396	0.4589	0.0793	0.4137	0.4536	358.5643	43.1434	14.2768	413.2515	-83.4248	358.9258	1.0160	5.2565
0.7255	0.5686	0.4354	0.1586	0.8572	0.6920	443.3505	50.3865	9.1000	373.6063	-83.2687	329.2686	0.9571	6.2231
0.3007	0.2807	0.6218	0.8856	0.3641	0.1899	390.6644	43.4479	11.6773	336.3656	-85.3948	306.0302	1.5320	5.7974
0.8190	0.2272	0.7145	0.4770	0.6966	0.6042	456.8030	50.1627	6.1503	305.6179	-84.2382	274.2321	1.4188	6.4735
0.3330	0.8827	0.2637	0.5834	0.9797	0.3208	394.1771	44.5426	14.7219	451.7105	-84.6797	405.9886	1.1449	5.2175
0.8006	0.4228	0.0812	0.5186	0.5048	0.8840	453.6520	50.2295	7.5071	359.0709	-83.8612	322.0287	1.1402	5.2981
0.1787	0.7811	0.7960	0.0978	0.3986	0.1059	371.9462	43.8717	17.6398	404.2787	-84.1070	351.0588	1.1477	6.8863
0.1252	0.1067	0.3545	0.9005	0.1396	0.0833	365.7045	41.0668	11.8417	340.3948	-85.5804	310.8870	1.5458	5.7088
0.9019	0.8417	0.7377	0.3054	0.2455	0.9566	464.5317	51.8142	11.3962	362.2665	-83.1268	316.1613	1.0074	5.2278
0.0592	0.0192	0.1639	0.2775	0.0708	0.1347	355.0497	41.5702	10.5999	353.5227	-84.6839	315.4794	1.3619	5.4201
0.6709	0.9078	0.0954	0.6119	0.3330	0.1263	439.7844	48.1372	20.2752	494.0969	-84.9600	437.8664	1.3332	4.6577
0.7217	0.9225	0.8734	0.4864	0.2642	0.1425	445.9932	48.9811	19.4994	399.8461	-84.7701	352.0065	1.3077	5.5018
0.4273	0.5131	0.8457	0.3949	0.2828	0.0603	407.6820	46.0767	15.7621	363.5696	-84.8654	322.8689	1.1882	5.1992
0.3437	0.1226	0.9987	0.6821	0.8029	0.4286	395.7381	44.4606	5.6977	284.7260	-84.8525	257.3624	2.2799	6.9329
0.9948	0.1783	0.8356	0.9298	0.5064	0.6731	478.8455	50.4404	5.3021	280.4898	-84.8530	255.2735	2.0124	7.0261
0.3688	0.6861	0.0291	0.6529	0.4980	0.8394	397.9473	45.3704	10.8034	404.5759	-84.1257	364.5691	1.1732	5.5007
0.4382	0.8131	0.5112	0.2977	0.7502	0.7852	406.2036	47.2381	11.0135	389.4797	-83.4096	343.0454	1.0342	5.7867
0.1618	0.0264	0.9948	0.2199	0.0754	0.7178	367.8573	43.8983	3.3595	266.8667	-83.5146	235.2421	2.0890	7.3257
0.2951	0.7426	0.4618	0.4447	0.5952	0.4446	388.3380	44.6615	13.6934	402.3518	-84.2989	358.4287	1.1787	5.5633
0.2940	0.9564	0.8422	0.0354	0.2883	0.7064	385.3063	46.4981	14.2730	389.3827	-82.7248	333.8444	0.9933	5.7894
0.9262	0.3153	0.0581	0.8673	0.2685	0.9525	469.7265	50.4078	6.3186	330.1605	-84.3994	301.0288	1.3721	5.9338
0.2456	0.6224	0.9739	0.6432	0.5606	0.4984	381.5475	43.5045	11.5463	339.2786	-84.5904	304.6744	1.5615	7.1667
0.2876	0.3205	0.9060	0.2132	0.8739	0.3112	387.1878	44.9827	8.8500	328.7002	-84.1562	291.6984	1.4407	5.9659
0.3792	0.2039	0.5343	0.5542	0.1143	0.7808	399.4082	45.7765	6.0806	301.5229	-84.1210	270.8553	1.9424	6.5636
0.7009	0.7606	0.3876	0.0743	0.6224	0.2337	441.7967	50.0652	15.6314	438.8797	-83.8136	383.4665	1.0664	5.6689
0.1576	0.7196	0.2899	0.8482	0.9005	0.2273	369.9136	41.5196	14.2810	424.1411	-85.2122	385.9015	1.2568	4.9500
0.8844	0.2577	0.6891	0.4533	0.1180	0.4378	465.3924	50.7508	9.9041	319.8363	-84.4434	285.7424	1.4121	6.1609
0.0806	0.5849	0.0126	0.5661	0.2189	0.6392	357.2184	41.5701	12.4620	410.1287	-84.2770	367.3955	1.1371	5.3444
0.4518	0.3960	0.3108	0.5926	0.4546	0.6170	409.7985	46.2839	9.2747	353.2019	-84.3971	318.6555	1.3523	5.4271
0.0445	0.1041	0.9043	0.6927	0.8903	0.0953	353.4417	40.0281	8.1269	306.2816	-85.3363	277.9086	1.6931	6.4589
0.7505	0.0142	0.5163	0.3993	0.4620	0.1045	449.8623	49.2360	8.8243	322.1131	-84.9408	289.8558	1.3360	4.8886
0.6898	0.4891	0.4115	0.1056	0.1931	0.2805	440.5624	49.9918	14.3058	391.8764	-83.9035	342.7135	1.1059	5.7209
0.2048	0.2465	0.4448	0.4716	0.5117	0.7422	374.7357	43.6135	5.9828	317.9404	-84.0142	285.1893	1.4931	6.2026
0.6651	0.3139	0.2676	0.0658	0.5560	0.3979	436.7176	49.8944	9.8694	375.2269	-83.6382	330.3848	0.9826	6.1785
0.5516	0.2735	0.9301	0.7417	0.3933	0.8342	422.7144	47.1625	5.2542	282.7094	-84.3508	255.0768	2.2943	8.7216
0.8331	0.1662	0.9644	0.0551	0.0065	0.9188	455.0312	52.0088	4.0366	277.8862	-82.6025	240.5588	1.8441	5.6667
0.5575	0.3625	0.4713	0.9451	0.6490	0.3778	425.0251	46.2605	10.1013	344.9688	-85.2139	315.2840	1.4748	5.6082
0.9462	0.6755	0.9818	0.7487	0.4702	0.0223	474.3924	49.9449	16.8222	366.0663	-85.3672	329.4005	1.2737	5.1443
0.3848	0.1897	0.3970	0.9219	0.3464	0.5532	401.5208	44.6097	7.5440	315.8284	-84.9999	288.3556	1.5319	6.2490
0.3264	0.6528	0.3825	0.5414	0.0242	0.7461	392.0168	45.2213	12.5812	374.4488	-84.0512	332.2631	1.1265	4.9599
0.4915	0.4171	0.1822	0.2325	0.3028	0.3156	415.1179	47.5492	12.9521	400.3574	-84.1680	354.2578	1.1313	5.6194
0.2627	0.4022	0.1729	0.2658	0.1518	0.4813	383.2344	44.9104	11.8502	385.3210	-83.9627	341.3286	1.1003	5.9011
0.9621	0.1709	0.8096	0.7740	0.1204	0.2130	476.0291	50.2122	10.9533	308.4065	-85.2568	279.2784	1.4811	6.4122
0.4633	0.1844	0.6935	0.9994	0.7924	0.9220	411.2691	45.4604	2.6434	274.6674	-84.6356	251.0808	2.2412	7.1541
0.2591	0.6135	0.4972	0.3850	0.3669	0.4618	382.9952	44.4374	13.1004	382.3729	-84.1892	339.5150	1.1356	5.9821
0.4080	0.2450	0.8018	0.7642	0.0116	0.5344	404.5271	45.3612	9.0451	301.3936	-84.7989	271.6818	1.9847	8.2080
0.6904	0.5552	0.4653	0.1223	0.3254	0.2075	440.9022	49.8245	15.0514	399.7329	-84.0579	350.6234	1.1288	6.8811
0.3739	0.9462	0.5201	0.6224	0.7592	0.0734	400.4944	44.8055	18.1606	443.0594	-85.0607	396.1864	1.3659	5.5219
0.1832	0.7012	0.1895	0.4331	0.1030	0.0371	373.5996	42.9839	20.3180	458.6411	-84.8905	403.8863	1.2600	4.9736
0.8484	0.6693	0.5667	0.7334	0.9184	0.8203	460.2240	49.9043	8.8950	352.2303	-84.2886	318.9671	1.3492	6.8106
0.5696	0.9633	0.1270	0.2750	0.2365	0.7679	423.4930	48.8848	15.0409	454.7333	-83.3294	395.2105	1.0016	6.3889
0.3374	0.7542	0.0376	0.1109	0.2555	0.1648	394.1211	46.0463	18.6637	495.5137	-84.0107	428.3921	1.0798	5.7442
0.2108	0.6025	0.6582	0.4568	0.1275	0.8954	375.0532	44.0608	9.8434	339.9997	-83.6575	301.3441	1.4730	7.1468
0.2055	0.9510	0.5776	0.6678	0.7360	0.6854	375.2419	43.0361	13.0556	396.5366	-84.2986	355.7004	1.2185	6.9910
0.5164	0.0518	0.1966	0.1538	0.0334	0.6582	416.9062	48.5332	5.7982	319.1822	-83.4607	281.7966	1.2499	6.1752
0.4181	0.2366	0.3652	0.4660	0.9523	0.9887	403.6617	46.5213	2.8502	306.1797	-83.6213	274.6660	1.4544	5.1689
0.7385	0.9918	0.6096	0.6759	0.0931	0.0111	448.7092	48.5628	23.2551	436.7146	-85.1941	385.3573	1.4372	5.7451
0.0765	0.7464	0.5260	0.8157	0.2005	0.4174	357.4882	40.7514	15.7265	389.0908	-84.9209	348.9411	1.3354	5.7974
0.8256	0.4657	0.1170	0.3377	0.6266	0.4722	457.6022	50.5363	10.9332	399.6653	-84.1217	357.4176	1.1128	5.5068
0.6604	0.6719	0.1504	0.4201	0.0859	0.5766	436.7124	49.1125	14.4752	415.1368	-84.0638	367.3868	1.0834	6.5043
0.1346	0.3891	0.0045	0.8708	0.4894	0.0545	367.0217	41.1536	14.5576	422.8949	-85.5273	386.6712	1.3293	4.9851
0.8626	0.3521	0.3735	0.7046	0.6736	0.6606	462.5282	49.9694	7.6891	336.1102	-84.5279	304.7016	1.3843	5.8030
0.1994	0.1992	0.4297	0.2388	0.9312	0.0253	375.7144	43.3567	10.2152	366.8915	-84.7499	329.1061	1.0899	5.1261
0.6037	0.3555	0.1425	0.7759	0.6889	0.5445	430.3698	47.2660	8.9177	363.1549	-84.7947	330.7860	1.1378	4.1666
0.5406	0.0246	0.6312	0.3180	0.7248	0.7108	420.3948	48.0999	2.4468	281.4915	-83.7787	251.4811	1.9321	5.6033
0.1690	0.4583	0.0186	0.2927	0.3828	0.4655	370.0744	43.4559	11.9059	413.0544	-84.0373	366.7858	1.0753	5.2621
0.0144	0.2971	0.1139	0.0102	0.1653	0.6349	345.3720	42.3178	9.0343	373.5015	-83.0073	325.3927	0.9443	4.9808
0.7723	0.9826	0.9383	0.4002	0.4937	0.1924	451.9308	49.7055	18.1911	400.8485	-84.5325	352.9173	1.2354	5.6056
0.7684	0.5510	0.9477	0.4362	0.1422	0.6467	450.2097	50.0935	11.0706	327.7489	-84.0095	289.9154	1.4169	7.4836
0.3881	0.8323	0.0213	0.3271	0.8532	0.3531	401.0440	46.0185	14.7499	489.4095	-84.1665	433.5530	1.0471	6.0798
0.0610	0.3739	0.4325	0.3104	0.6199	0.0868	355.3113	41.3316	12.8200	384.2893	-84.7229	343.5875	1.1570	5.9294
0.5758	0.4365	0.8331	0.2475	0.7975	0.3462	426.0474	48.3167	10.1536	344.2773	-84.1395	305.4455	1.2962	5.6234
0.1716	0.7993	0.2105	0.9192	0.7759	0.2621	371.7846	41.6339	15.3975	440.6182	-85.2296	400.8039	1.3732	4.4862
0.7179	0.9967	0.8102	0.8384	0.4387	0.2368	445.7291	48.0827	18.4529	401.6950	-85.1193	360.3776	1.3942	5.5818
0.5318	0.5068	0.7869	0.4185	0.2248	0.6436	419.8490	47.8175	10.4828	334.4668	-83.9919	296.8279	1.4159	5.8391
0.2539	0.9339	0.6043	0.4922	0.6338	0.5108	382.4040	44.0642	14.6507	407.0339	-84.2361	361.0340	1.2054	5.4315
0.9519	0.7241	0.0069	0.5897	0.9917	0.4079	473.6558	50.7089	12.8766	454.5765	-84.6115	410.7978	1.1206	5.1166
0.7566	0.5642	0.3281	0.5147	0.7484	0.2018	450.2698	49.0969	13.5241	407.0213	-84.8333	366.6366	1.2642	5.4319
0.9120	0.9743	0.8650	0.2842	0.8267	0.8508	465.9878	51.6979	11.3596	374.5117	-83.2151	328.9979	1.0243	6.1982
0.0733	0.7940	0.6486	0.9803	0.6649	0.8736	356.1575	40.4392	10.3109	354.1683	-84.5663	321.1658	1.5353	8.4467
0.1882	0.9652	0.3215	0.1909	0.5814	0.2780	372.8506	43.8782	17.5012	472.0330	-83.9446	410.3457	1.1096	5.6280
0.7341	0.6299	0.6123	0.8414	0.7330	0.6222	446.8879	48.4434	10.5059	354.1784	-84.7215	320.6676	1.4224	5.4057
0.6810	0.3452	0.2190	0.0451	0.4598	0.7728	436.7133	50.5240	7.3995	358.6472	-82.8313	313.8655	0.9961	5.3074
0.7775	0.4749	0.5516	0.3500	0.8780	0.9445	449.6885	50.4550	6.0411	331.4036	-83.3618	294.0225	1.2925	5.9065
0.5032	0.9251	0.9597	0.7501	0.0264	0.9013	416.0486	46.8670	13.3585	348.5160	-84.1426	310.2403	1.4973	8.6409
0.3961	0.0085	0.8241	0.6742	0.9654	0.3698	403.1627	44.9955	4.5361	282.7187	-84.9498	257.1246	2.1054	6.9771
0.6188	0.1624	0.2598	0.1752	0.0551	0.1529	432.3416	48.8796	12.4165	366.1126	-84.4046	324.0284	1.0694	6.4290
0.8408	0.4507	0.6506	0.9423	0.5251	0.7948	459.8006	49.3111	7.8084	317.3165	-84.6730	288.4856	1.5167	6.2163
0.6559	0.5305	0.3008	0.5646	0.3755	0.0901	438.0126	48.0086	16.0024	411.1712	-85.0736	369.8526	1.2549	5.3151
0.5208	0.0591	0.9694	0.2634	0.0657	0.1474	419.7982	47.5661	10.2594	298.5317	-84.6106	264.2449	1.7436	6.6294
0.2831	0.6417	0.0679	0.6005	0.6760	0.3355	387.1908	43.9381	13.7922	438.1190	-84.7525	394.8733	1.2050	4.5565
0.6981	0.8853	0.2394	0.9108	0.5922	0.8431	441.8114	48.1944	12.1992	402.7836	-84.4914	365.4129	1.2561	5.5511
0.3457	0.1101	0.7771	0.8950	0.7629	0.5706	396.0376	44.0818	4.6892	282.8125	-84.9532	258.4869	2.2676	6.9750
0.5627	0.4095	0.0703	0.5018	0.5444	0.5887	424.3233	47.7157	9.6906	381.7237	-84.2788	343.7329	1.1282	4.7999
0.9171	0.2641	0.5037	0.4460	0.7867	0.9105	467.4640	51.2630	4.0905	306.1096	-83.6908	273.9965	1.3587	5.1702
0.8215	0.9863	0.7551	0.3438	0.5657	0.5555	456.5503	50.6659	14.8571	399.3294	-83.8450	350.6208	1.1356	5.5160
0.9402	0.6098	0.7033	0.0947	0.9436	0.0080	472.2847	51.5625	14.2704	399.2548	-84.3469	352.3841	1.1116	5.5180
0.9723	0.2246	0.1240	0.7687	0.8808	0.8119	475.4180	50.7260	4.7342	324.3424	-84.4513	295.8319	1.3326	4.8494
0.7868	0.1476	0.3917	0.1495	0.4796	0.6072	451.6067	50.9091	6.0745	323.2722	-83.5160	285.4847	1.2249	6.0853
0.0021	0.5408	0.2901	0.3776	0.7681	0.4455	345.5161	40.5108	11.1589	395.2983	-84.2256	353.1328	1.1325	5.6268
0.0054	0.8000	0.4169	0.4129	0.4437	0.2689	346.4734	40.4544	16.5688	428.2812	-84.4880	378.3070	1.1640	4.8335
0.1057	0.8300	0.5647	0.8781	0.8242	0.2500	362.2079	40.7549	15.1392	406.3821	-85.1937	369.0197	1.3427	5.4499
0.2692	0.8173	0.1381	0.0256	0.2418	0.4556	382.9112	45.8863	16.3139	467.4498	-83.2214	401.0493	0.9996	5.8296
0.0391	0.1907	0.8792	0.8229	0.9734	0.2188	352.4694	39.7191	7.9198	309.1177	-85.3063	281.7527	1.7844	7.9957
0.3938	0.5355	0.6188	0.3036	0.1952	0.0188	403.1023	45.9315	17.2944	390.0228	-84.7667	344.0569	1.2336	5.7718
0.3162	0.8608	0.1497	0.2598	0.0375	0.1568	391.6911	45.3821	21.1763	485.7496	-84.3229	419.4410	1.1482	6.2810
0.5390	0.1256	0.5405	0.5089	0.7263	0.2535	422.3543	46.9913	8.0065	324.8228	-84.8566	293.6233	1.3862	4.8410
0.9551	0.8363	0.9160	0.7288	0.8399	0.1709	474.9388	50.1563	15.3768	381.9903	-85.1111	344.0054	1.3152	5.9926
0.2765	0.9194	0.7431	0.2099	0.9220	0.5906	384.3380	45.2849	12.5835	396.3428	-83.4829	348.3918	1.0371	6.9976
0.3091	0.2075	0.6708	0.2265	0.2521	0.8253	388.4052	46.0039	5.0719	300.1400	-83.3038	264.2167	1.9418	6.5940
0.8657	0.0942	0.4062	0.9650	0.7810	0.8180	462.8788	49.3790	2.7514	283.0328	-84.7388	259.8143	1.9530	6.9702
0.3105	0.4608	0.2519	0.6069	0.5167	0.8010	389.7956	44.7047	8.3343	354.2824	-84.1435	319.3247	1.3412	5.4034
0.1352	0.8204	0.5480	0.3330	0.4256	0.7042	364.2643	43.1295	12.8131	390.9067	-83.6265	343.8299	1.0899	5.7475
0.5071	0.4492	0.2282	0.9588	0.8105	0.8619	417.1562	46.0280	6.9837	341.6803	-84.6213	312.3759	1.4244	7.1006
0.8522	0.3806	0.2846	0.8967	0.9592	0.7765	461.2587	49.4052	6.4724	334.8896	-84.6547	306.5497	1.3930	5.8298
0.3591	0.4931	0.8883	0.2034	0.0440	0.1796	397.6272	46.0374	15.4691	354.5127	-84.3098	310.7336	1.3775	6.7479
0.6774	0.1381	0.8623	0.0045	0.6660	0.9923	434.6526	50.6956	1.2461	277.6623	-82.2822	241.5976	1.9403	5.6706
0.6273	0.1436	0.7527	0.7123	0.1597	0.0656	434.7141	47.3634	11.8824	318.8577	-85.3891	288.8159	1.4795	6.1824
0.4492	0.8557	0.9118	0.8542	0.3731	0.6537	409.6945	45.6642	13.4480	355.7643	-84.6469	319.5204	1.5101	6.7135
0.4775	0.5963	0.1574	0.1356	0.1885	0.1988	413.2984	47.6391	16.7973	443.2234	-84.0849	387.5059	1.1271	5.5161
0.9773	0.2328	0.4859	0.0617	0.8413	0.2408	475.8292	52.1522	9.0419	354.5439	-83.9547	314.1184	1.1773	6.7470
0.0890	0.8515	0.5995	0.6258	0.9995	0.3275	359.2774	41.0826	13.9186	407.4636	-84.7513	365.7460	1.2519	5.4194
0.2719	0.0453	0.8927	0.6312	0.6060	0.1692	386.2555	43.5283	7.6494	295.3946	-85.1663	267.5616	1.9413	6.6983
0.4449	0.4341	0.6271	0.5460	0.6511	0.5038	409.0559	46.1777	9.6060	342.2990	-84.4701	308.0650	1.4066	7.0836
0.5834	0.7138	0.3441	0.0168	0.9373	0.9317	422.7430	49.7297	8.6044	391.6166	-82.3005	340.3173	0.8701	5.7280
0.8923	0.3068	0.7069	0.6964	0.6387	0.3722	466.9934	49.9339	9.2400	325.2095	-84.9177	294.7958	1.4294	6.0427
0.4734	0.3660	0.7947	0.9316	0.5496	0.5835	413.3616	45.5792	8.3206	311.2413	-84.9365	283.5002	1.6360	7.9373
0.4320	0.5157	0.5721	0.8634	0.3419	0.5969	407.6760	45.3698	10.8919	344.2646	-84.8053	311.9166	1.4897	7.0296
0.7432	0.8930	0.0758	0.1273	0.6049	0.7214	445.0565	50.7910	13.2583	463.5703	-83.0156	403.3127	0.9458	6.0002
0.4693	0.7594	0.8975	0.3706	0.3147	0.3886	412.1752	47.0046	15.0324	369.8576	-84.2329	326.6249	1.1303	6.3261
0.8704	0.0846	0.0478	0.2447	0.3894	0.8579	461.2468	51.5289	3.5991	318.1039	-83.3408	282.7736	1.2093	4.9592
0.4568	0.2532	0.4943	0.5775	0.3177	0.9082	409.5670	46.6991	5.0642	302.6979	-83.9671	271.2017	1.5154	6.5377
0.4967	0.3409	0.1099	0.6478	0.4316	0.7561	415.5416	46.7606	7.7739	350.2975	-84.3079	316.6079	1.3315	5.4910
0.4866	0.8489	0.3312	0.3205	0.4657	0.2893	414.6602	47.2132	16.8999	445.6790	-84.2581	392.3210	1.1878	5.4297
0.2163	0.3910	0.7810	0.7968	0.9125	0.7955	377.0021	42.8024	5.9060	306.9148	-84.4735	278.3947	1.7202	8.0563
0.1008	0.2167	0.2235	0.7901	0.1348	0.1236	361.9273	40.9696	13.1257	367.0029	-85.3906	333.4018	1.2843	5.1237
0.0674	0.5899	0.8594	0.7871	0.2784	0.4925	355.9615	40.6797	12.4847	340.9999	-84.8178	306.8334	1.6399	7.1193
0.9242	0.4761	0.6831	0.3658	0.5518	0.6111	469.1511	51.3849	9.4257	340.4894	-83.9434	302.6663	1.3064	5.7067
0.2281	0.8954	0.3159	0.0877	0.4461	0.6966	376.3305	45.3544	13.7769	434.1945	-82.9391	375.2338	0.9823	5.8338
0.8759	0.9375	0.2308	0.7073	0.1836	0.3593	464.8998	49.9611	18.8907	452.3000	-84.7914	402.8721	1.2391	5.1967
0.7091	0.7858	0.2417	0.9941	0.5725	0.7365	443.6328	47.9722	12.1643	394.9962	-84.7561	359.2452	1.2807	5.6351
0.8884	0.6943	0.7302	0.1718	0.8859	0.8944	462.3651	51.8161	8.4267	353.6800	-82.8964	309.6936	1.1422	5.4166
0.9652	0.7312	0.0303	0.1302	0.0170	0.0303	475.3548	51.9644	21.5655	501.1521	-84.2947	429.4817	1.2039	5.4342
0.1410	0.9104	0.6694	0.9073	0.4073	0.1156	367.6903	41.2853	19.1623	412.1627	-85.3665	371.1019	1.3815	6.6089
0.3639	0.0608	0.5868	0.4976	0.0533	0.8774	396.8588	45.8584	2.9709	275.2601	-83.8898	246.2613	2.0023	7.1411
0.9950	0.3037	0.7176	0.8310	0.5379	0.4116	479.4131	50.4449	9.1985	318.9067	-85.0426	290.5507	1.4775	6.1813
0.6397	0.0039	0.9547	0.8145	0.5210	0.4001	435.6086	47.3969	5.1745	270.3435	-85.0892	246.3520	1.9419	7.2492
0.9379	0.8074	0.3355	0.1956	0.7433	0.9644	468.0563	52.2163	9.8522	395.8808	-82.8164	347.2355	0.9319	5.6108
0.4830	0.5030	0.2475	0.2550	0.1477	0.7512	412.3637	47.9714	10.4720	373.6805	-83.4431	328.7605	1.0075	4.9768
0.0280	0.3376	0.8511	0.0824	0.5782	0.9809	346.1233	42.5702	4.2883	303.6756	-82.5349	263.5967	1.7428	6.5162
0.6244	0.2100	0.7697	0.6366	0.4216	0.2211	433.7965	47.5879	10.0812	319.1018	-85.0652	288.6307	1.4735	6.1770
0.2229	0.5270	0.4037	0.7822	0.8622	0.0790	379.5128	42.4596	13.6301	397.6029	-85.3708	362.5380	1.3453	5.5635
0.5269	0.2753	0.0867	0.5376	0.6117	0.3629	420.4820	46.9499	9.8224	376.3940	-84.7103	340.2770	1.1590	4.9171
0.7101	0.0775	0.5393	0.0434	0.2975	0.4899	442.0206	50.5198	6.5087	313.6999	-83.4569	275.3906	1.2384	5.0366
0.6089	0.0978	0.1668	0.9870	0.2930	0.5484	431.4766	46.8759	6.8645	317.2793	-85.1031	291.5404	1.4350	6.2171
0.5882	0.0711	0.5081	0.5304	0.1776	0.9793	426.5691	48.3643	1.9191	273.5803	-83.8003	245.4490	1.8852	7.1780
0.4237	0.3763	0.2962	0.3566	0.9647	0.4777	405.7739	46.3804	8.6192	368.2732	-84.1763	330.1917	1.0485	6.3697
0.2385	0.1328	0.2717	0.1803	0.2129	0.3821	380.0963	44.6905	8.9508	345.4966	-84.0133	306.0023	1.2799	5.5966
0.4041	0.4147	0.6981	0.6595	0.0952	0.9960	402.3759	46.0004	6.7501	305.0071	-83.9582	272.5767	1.6112	8.1087
0.0249	0.9046	0.4785	0.5974	0.3061	0.2579	349.8295	40.3464	18.4411	429.6839	-84.7806	380.9861	1.2783	5.9925
0.6128	0.3310	0.7483	0.7594	0.7064	0.6673	431.1630	47.5084	6.8249	308.1005	-84.6001	279.2534	1.5451	6.4189
0.9838	0.1167	0.1754	0.1673	0.6562	0.9704	473.6656	52.5596	2.2134	308.2878	-82.9043	273.0580	1.2072	5.1319
0.1157	0.5748	0.6377	0.3866	0.6412	0.6755	361.7102	42.5319	9.6905	353.9006	-83.8614	314.3234	1.3606	6.7647
0.0524	0.8672	0.0428	0.1643	0.0008	0.3023	352.7907	42.1449	19.9445	498.7336	-83.8537	425.9139	1.1260	5.5672
0.9054	0.3264	0.7627	0.8261	0.3211	0.5205	468.4161	49.9229	9.1868	312.5131	-84.8880	283.3924	1.4992	6.3219
0.2401	0.0344	0.6403	0.3630	0.8951	0.0047	381.7815	43.5382	8.3426	325.2267	-85.0393	292.8528	1.4367	4.8339
0.0171	0.1589	0.9289	0.2855	0.2344	0.8860	346.0354	41.5893	3.3752	277.1646	-83.3592	244.7298	2.5418	8.8740
0.7844	0.0859	0.0906	0.0085	0.5880	0.3933	451.6046	51.0694	7.2646	358.0277	-83.5588	316.6957	1.0170	6.6513
0.1504	0.7293	0.8849	0.8047	0.2075	0.3089	368.6726	41.7951	16.0764	363.7173	-85.0487	326.4883	1.2846	6.4949
0.8970	0.4256	0.4533	0.5289	0.0837	0.9259	465.3404	51.1290	7.9400	326.8941	-83.8076	291.6124	1.3487	6.0057
0.1106	0.6554	0.5812	0.5596	0.3598	0.4333	362.1265	41.8414	13.7381	377.7536	-84.5418	337.5605	1.2123	6.1091
0.3229	0.6849	0.2783	0.8552	0.8051	0.2992	393.2459	43.7616	13.7682	414.1584	-85.1393	377.3379	1.2220	5.2310
0.5920	0.5781	0.0619	0.7249	0.9814	0.0599	429.9079	46.7990	14.2501	450.0379	-85.3112	410.5662	1.2818	4.2211
0.5746	0.6192	0.8277	0.6894	0.8693	0.5652	426.2512	47.2122	10.1395	344.2700	-84.5740	310.2713	1.4152	7.0295
0.6504	0.8773	0.1349	0.1899	0.0493	0.1366	436.1502	49.2762	21.5236	495.3136	-84.1947	425.0990	1.1882	5.7552
0.6418	0.6495	0.3070	0.5739	0.2715	0.0457	436.3216	47.8561	18.4171	429.8021	-85.1119	384.1729	1.2790	4.7906
0.4145	0.8748	0.5920	0.9549	0.1631	0.5603	405.4500	45.0195	15.8635	385.7141	-84.8936	347.5560	1.3425	5.8902
0.1465	0.4403	0.9868	0.6168	0.2296	0.2916	367.9473	42.1267	12.6783	329.4546	-84.8817	294.3942	1.5922	7.4367
0.7480	0.1501	0.4833	0.8074	0.9879	0.3404	449.3638	48.2607	6.9438	320.4349	-85.1421	293.0711	1.4523	6.1477
0.2346	0.0682	0.9775	0.9738	0.5343	0.7337	380.0220	42.6491	2.8284	258.4391	-84.8488	235.5387	2.1121	9.3888
0.6489	0.6968	0.2015	0.8840	0.7160	0.8456	435.5017	47.7389	9.9900	381.3513	-84.4895	346.5833	1.1984	4.8081
0.8588	0.2897	0.3556	0.2245	0.8453	0.3304	461.8331	50.8942	9.1249	363.4828	-84.1648	324.5886	1.0383	6.5013
0.0939	0.6640	0.6797	0.0532	0.1100	0.9685	355.5954	43.9177	9.8442	353.8019	-82.3656	304.7588	1.3011	5.4140
0.9865	0.6348	0.0545	0.4650	0.9067	0.9396	475.5550	51.7405	8.2877	391.7518	-83.6149	351.3083	1.0241	5.7243
0.0462	0.5227	0.7218	0.0220	0.0616	0.1812	351.9766	42.3026	15.8999	376.7477	-83.8590	326.7082	1.1045	6.1367
0.8073	0.7092	0.3762	0.4826	0.7137	0.7646	454.6241	50.2610	10.4957	383.1784	-83.8969	341.9340	1.0943	4.7680
0.8122	0.4950	0.7701	0.9385	0.6808	0.6264	456.7065	48.8816	9.0591	324.8774	-84.8690	296.2945	1.5103	7.5625
