# Supplementary material for: Bayesian Sensitivity Analysis of a Cardiac Cell Model Using a Gaussian Process Emulator
Source: PLoS One. 2015 Jun 26;10(6):e0130252. doi: 10.1371/journal.pone.0130252 (PMC4482712; doi:10.1371/journal.pone.0130252)
Supplement: S2 Data — Test data used to evaluate the emulators. Data file in comma separated value format with 20 rows, each representing one simulator run. The first 6 columns are the inputs (parameters) in normalised units, and the subsequent columns are the eight outputs. (CSV) [file pone.0130252.s003.csv]

G Na	G si	G K	G K1	G Kp	G b	dVdt max (mV/ms)	Vm max (mV)	Dome V (mV)	APD90 (ms)	Rest v (mV)	APD50 (ms)	APDr slope	Min DI (ms)
0.8294	0.6109	0.6446	0.2249	0.3082	0.1359	458.9004	50.6398	16.2392	390.6766	-84.3966	343.6798	1.1659	5.7538
0.7199	0.1153	0.3409	0.3284	0.2839	0.2385	445.4102	49.4044	9.8003	342.5547	-84.5768	306.0587	1.2898	5.6613
0.0625	0.0995	0.9950	0.1001	0.3724	0.1644	354.9219	42.0929	8.9785	306.6086	-84.2247	269.7330	1.5825	6.4517
0.5208	0.6578	0.2255	0.6594	0.2010	0.0188	420.7302	46.4432	19.3954	441.2779	-85.2559	395.0271	1.3959	5.5845
0.3224	0.5039	0.6903	0.1757	0.7225	0.0705	392.7783	45.3323	13.6163	381.6166	-84.4471	338.1022	1.1114	6.0029
0.5708	0.5615	0.5552	0.0553	0.9335	0.5670	423.5110	49.1358	9.5850	373.6323	-83.1988	327.5662	0.9623	6.2223
0.3744	0.4979	0.4450	0.7931	0.0690	0.8476	399.0897	45.1502	9.5924	336.8144	-84.3803	303.1698	1.4923	7.2344
0.4459	0.2811	0.0978	0.2805	0.4820	0.4326	408.7843	46.9475	9.6866	377.8926	-84.1164	336.9244	1.0958	6.1052
0.1640	0.2148	0.0221	0.7036	0.1622	0.4774	370.1411	42.2908	9.7193	359.9851	-84.8118	326.2536	1.3075	5.2780
0.2002	0.8135	0.4614	0.4041	0.6793	0.9380	373.0576	44.0023	10.1372	380.8647	-83.4243	337.5427	1.0698	6.0235
0.0323	0.1888	0.1844	0.6143	0.9754	0.8642	349.4544	40.5691	3.3974	316.0516	-84.1237	286.5030	1.5254	6.2441
0.9014	0.7865	0.7411	0.0191	0.1153	0.6572	464.1408	52.4770	13.8875	378.6930	-82.8216	325.6658	1.0209	6.0832
0.6827	0.7163	0.3831	0.9828	0.8514	0.9859	439.5685	47.8940	8.5442	356.5560	-84.4516	324.3733	1.2802	6.6917
0.9557	0.8761	0.8395	0.8532	0.0336	0.7634	473.6517	50.6346	14.2502	355.6632	-84.4990	318.3276	1.4658	6.7163
0.1273	0.3688	0.7745	0.8438	0.5581	0.3931	365.1393	41.2664	9.9318	325.8592	-85.0694	296.1988	1.6551	7.5355
0.8793	0.4382	0.5047	0.9135	0.6130	0.6082	465.0847	49.5074	9.1198	337.0799	-84.8741	307.6889	1.4482	5.7817
0.7891	0.9911	0.1186	0.3677	0.4023	0.2931	453.5629	50.1014	18.9005	499.7584	-84.2800	435.8056	1.1871	5.5108
0.6437	0.3085	0.9449	0.5583	0.7984	0.3206	435.7774	47.9955	8.8766	316.3060	-84.7856	285.1722	1.5109	6.2385
0.4846	0.0117	0.2805	0.5301	0.8322	0.7317	413.7361	46.8005	2.3279	292.9767	-84.1969	265.4239	1.9511	5.4012
0.2637	0.9033	0.8973	0.4625	0.5169	0.5097	383.7421	44.3120	14.5018	378.6442	-84.1883	334.4049	1.1532	6.0846
